# Supplementary material for: Identification and characterization of microRNAs and endogenous siRNAs in Schistosoma japonicum
Source: BMC Genomics. 2010 Jan 21;11:55. doi: 10.1186/1471-2164-11-55 (PMC2820009; doi:10.1186/1471-2164-11-55)
Supplement: Additional file 12 — MicroRNAs in S. japonicum with high homology to that of S. mediterranea. This file contains information of the comparison between miRNAs identified in S. japonicum and that found in S. mediterranea. [file 1471-2164-11-55-S12.XLS]

## Sheet: Sheet1
microRNAs in S.japonicum with high homology to that of S. mediterranea
MicroRNA Name	Genome Loci	Mature Arm	miR*a	S. mediterranea		Conserved in Metazoab				Most abundant sequence	Len	Expressionc(TPMd)
				Exists in S. mediterranea known microRNA	Conserved in S. mediterranea Genomef	Pla	Nem	Cho	Art			Adu	Mir	P-valuee
sja-miR-71	InterGenic	5'	Y	*		*				UGAAAGACUUGAGUAGUGAGACG	23	16813	32629	0
sja-miR-7	InterGenic	5'	Y	*		*				UGGAAGACUGGUGAUAUGUUGUU	23	4256	9969	0
sja-let-7	InterGenic	5'	Y	*		*	*	*	*	GGAGGUAGUUCGUUGUGUGGU	21	2650	2840	0
sja-miR-2b	InterGenic	3'	Y	*		*			*	UCACAGCCAGUAUUGAUGAACG	22	4004	1104	0
sja-miR-124	InterGenic	3'	Y	*		*	*	*	*	UAAGGCACGCGGUGAAUGUCA	21	1542	386	0
sja-miR-36a	InterGenic	3'	Y	*		*				CCACCGGGUAGACAUUCAUUCGC	23	715	641	0.026276
sja-miR-10	InterGenic	5'	Y	*		*				AACCCUGUAGACCCGAGUUUGG	22	238	440	0
sja-miR-219	InterGenic	5'	Y	*		*				UGAUUGUCCAUUCGCAUUUCUUG	23	494	103	0
sja-miR-8	InterGenic	3'	N	*		*			*	UAAUACUGUUAGGUAAAGAUGCC	23	159	78	0
sja-miR-2a	InterGenic	3'	Y	*		*			*	UAUCACAGCCCUGCUUGGGACACA	24	163	10	0
sja-miR-36b	InterGenic	3'	Y	*		*				CCACCGGGUAGACAUUCAU	19	9	11	0.200193
sja-miR-1810	InterGenic	5'	N		*			*		CUAAUAGGGAACGUGAGCU	19	8	6	0.308323
sja-miR-281	InterGenic	3'	Y	*				*	*	UGUCAUGGAGUUGCUCUCUAU	21	10	1	0
sja-miR-76	InterGenic	3'	Y				*			UUCGUUGUUGAUGAAACUGG	20	4	1	1.2e-05
sja-miR-307	InterGenic	3'	Y	*					*	UCACAACCUACUUGAUUGAGG	21	4	1	0.00011
sja-miR-923	Intron	5'	N		*			*		AAGCGGAGGAAAAGAAAU	18	1	1	0.121601
a The sequencing of a miRNA* species is denoted “Y”,and miRNA* not abserved is denoted “N”
b The microRNA conserved in metazoa is denoted "*";metazoa were classed into four group: Platyhelminthes(Pla), Nematoda(Nea), Chordata(Cha) and Arthropoda(Art)
c The expression of miRNA is the sum of total counts of unique reads which in ±2 nt variation of the mature miRNA on the precursor."Adu" is short for Adult library and "Mir" is short for Miracidium library.
d The abundance value of each microRNA was normalized to 'transcripts per million(TMP) ',if the value after normalization less 1 ,the normalized value was set as 1.
e The differential expressed microRNAs were detected using general Chi-square tests.
f Reads matched Sme genome with less equal than 2 mismatch and 0 indel.
					r

## Sheet: Sheet2
UNIQID	Descr	1000000	1000000
sja-miR-71	sss	16813	32629	sja-miR-71	sss	16813	32629	168.1	326.3	0
sja-miR-7	sss	4256	9969	sja-miR-7	sss	4256	9969	42.6	99.7	0
sja-let-7	sss	2650	2840	sja-let-7	sss	2650	2840	26.5	28.4	0.010234
sja-miR-2b	sss	4004	1104	sja-miR-2b	sss	4004	1104	40	11	0
sja-miR-124	sss	1542	386	sja-miR-124	sss	1542	386	15.4	3.9	0
sja-miR-36a	sss	715	641	sja-miR-36a	sss	715	641	7.2	6.4	0.044405
sja-miR-10	sss	238	440	sja-miR-10	sss	238	440	2.4	4.4	0
sja-miR-219	sss	494	103	sja-miR-219	sss	494	103	4.9	1	0
sja-miR-8	sss	159	78	sja-miR-8	sss	159	78	1.6	0.8	0
sja-miR-2a	sss	163	10	sja-miR-2a	sss	163	10	1.6	0.1	0
sja-miR-36b	sss	9	11	sja-miR-36b	sss	9	11	0.1	0.1	0.654719
sja-miR-1810	sss	8	6	sja-miR-1810	sss	8	6	0.1	0.1	0.592979
sja-miR-281	sss	10	1	sja-miR-281	sss	10	1	0.1	0	0.006655
sja-miR-76	sss	4	1	sja-miR-76	sss	4	1	0	0	0.179712
sja-miR-307	sss	4	1	sja-miR-307	sss	4	1	0	0	0.179712
sja-miR-923	sss	1	1	sja-miR-923	sss	1	1	0	0	1

## Sheet: Sheet3
sja-MIR-36a	sss	4293	3257	8	7.6	0.026898	0.026276
sja-MIR-36b	sss	55	56	0.1	0.1	0.214737	0.200193
sja-MIR-219	sss	2965	522	5.5	1.2	0	0
sja-MIR-10	sss	1431	2232	2.7	5.2	0	0
sja-MIR-2a	sss	978	51	1.8	0.1	0	0
sja-MIR-2b	sss	24040	5604	44.9	13.1	0	0
sja-MIR-71	sss	100935	165689	188.7	387.7	0	0
sja-MIR-923	sss	3	0	0	0	0.259377	0.121601
sja-MIR-124	sss	9259	1962	17.3	4.6	0	0
sja-MIR-76	sss	24	0	0	0	1e-06	1.2e-05
sja-MIR-7	sss	25549	50622	47.8	118.5	0	0
sja-MIR-8	sss	953	398	1.8	0.9	0	0
sja-MIR-307	sss	22	1	0	0	3e-05	0.00011
sja-MIR-281	sss	60	4	0.1	0	0	0
sja-MIR-1810	sss	49	31	0.1	0.1	0.368157	0.308323
sja-let-7	sss	15907	14421	29.7	33.7	0	0
